# Supplementary material for: IonCRAM: a reference-based compression tool for ion torrent sequence files
Source: BMC Bioinformatics. 2020 Sep 9;21:397. doi: 10.1186/s12859-020-03726-9 (PMC7487613; doi:10.1186/s12859-020-03726-9)
Supplement: Supplementary file 1 — Additional file 1. [file 12859_2020_3726_MOESM1_ESM.xlsx]

## Sheet: Detailed_Compression_F
Detailed Results for Table 3 in the paper for Space saving of Scramble and IonCRAM														Detailed Results for Table 4 in the paper for Space saving of IonCRAM using different options
File	Bam Size(GB)	CRAM Size (GB)	CRAM %saving of flow signal compared to BAM	Overall CRAM %Saving w.r.t. BAM	Naïve Method1 (Scramble+XZ/ZSTD)	%saving Naïve Method	Naïve Method2 (Scramble+GZ)	IonCRAM Size (GB)	IonCRAM %saving of flow signal compared to BAM	Overall IonCRAM %Saving w.r.t. BAM	Improvement over CRAM			File	Bam Size (GB)	CRAM Size (GB)	IonCRAM Size with xz (GB)	IonCRAM %Saving w.r.t. BAM (xz)	IonCRAM File Size (MB, gzip)	IonCRAM %Saving (gzip)	IonCRAM size (zstd)	IonCRAM %Saving (zstd)
Gene Panels														Gene Panels
GP1.bam	1.02	0.67	0.3282	0.35	0.848988	0.167659	0.928149	0.59	0.4473	0.4246		0.0746		GP1.bam	1.02	0.67	0.59	0.4246	0.61	0.4013	0.59	0.4183
GP2.bam	1.06	0.69	0.3284	0.35	0.879764	0.170034	0.961932	0.61	0.4491	0.4268		0.0768		GP2.bam	1.06	0.69	0.61	0.4268	0.63	0.4041	0.61	0.4209
GP3.bam	1.43	0.94	0.329	0.35	1.18898	0.168543	1.29974	0.82	0.4489	0.4266		0.0766		GP3.bam	1.43	0.94	0.82	0.4266	0.85	0.4045	0.83	0.4211
GP4.bam	0.98	0.64	0.3291	0.34	0.814995	0.168372	0.890907	0.56	0.4496	0.4247		0.0847		GP4.bam	0.98	0.64	0.56	0.4247	0.59	0.4032	0.57	0.419
GP5.bam	1.44	0.94	0.3302	0.34	1.19331	0.171309	1.30451	0.83	0.4491	0.4239		0.0839		GP5.bam	1.44	0.94	0.83	0.4239	0.86	0.4026	0.84	0.4186
GP6.bam	1.37	0.9	0.3305	0.34	1.13967	0.168123	1.24574	0.79	0.4495	0.4248		0.0848		GP6.bam	1.37	0.9	0.79	0.4248	0.82	0.4033	0.8	0.4193
GP7.bam	1.4	0.92	0.3311	0.35	1.16195	0.170035	1.27029	0.81	0.4514	0.4256		0.0756		GP7.bam	1.4	0.92	0.81	0.4256	0.83	0.405	0.81	0.4206
GP8.bam	1.38	0.91	0.3305	0.34	1.1452	0.170146	1.25279	0.79	0.4532	0.429		0.089		GP8.bam	1.38	0.91	0.79	0.429	0.81	0.4109	0.8	0.425
GP9.bam	2.08	1.37	0.3316	0.34	1.72258	0.171838	1.88424	1.2	0.4517	0.4255		0.0855		GP9.bam	2.08	1.37	1.2	0.4255	1.24	0.4059	1.21	0.4209
GP10.bam	2.09	1.37	0.3321	0.34	1.72551	0.174399	1.88939	1.2	0.4537	0.4269		0.0869		GP10.bam	2.09	1.37	1.2	0.4269	1.23	0.4096	1.21	0.4231
GP11.bam	2.76	1.82	0.3323	0.34	2.27897	0.174286	2.49552	1.59	0.4567	0.4276		0.0876		GP11.bam	2.76	1.82	1.59	0.4276	1.63	0.4113	1.59	0.424
Averages	1.54636	1.01545	0.330273	0.343636	1.28181	0.171081	1.40211	0.89	0.450927	0.426		0.0823636		Averages	1.54636	1.01545	0.89	0.426	0.918182	0.405609	0.896364	0.420982
In house Exomes														In house Exomes
WES1	53.64	34.34	0.3361	0.36	42.4454	0.208698	52.0478	30.31	0.4497	0.4349		0.0749		WES1	53.64	34.34	30.31	0.4349	31.84	0.4064	30.86	0.4247
WES2	60.25	38.87	0.3344	0.35	51.8805	0.138912	54.6111	34.12	0.4518	0.4337		0.0837		WES2	60.25	38.87	34.12	0.4337	35.83	0.4053	34.83	0.4218
WES3	57.33	37.34	0.3306	0.35	44.5129	0.223567	48.552	32.07	0.4594	0.439		0.0906		WES3	57.33	37.34	32.07	0.4406	33.74	0.4114	32.84	0.4272
Averages	57.0733	36.85	0.3337	0.353333	46.2796	0.18912	51.737	32.1667	0.453633	0.435867		0.0830667		Averages	57.0733	36.85	32.1667	0.4364	33.8033	0.4077	32.8433	0.424567
Public Standard Exomes														Public Standard Exomes
HG002_NA24385_SRR1767406	50.04	34.26	0.2901	0.32	43.3705	0.133283	47.5162	30.17	0.4134	0.398		0.078		HG002_NA24385_SRR1767406	50.04	34.26	30.17	0.397	31.31	0.3742	30.6	0.397
HG003_NA24149_SRR1767411	43.79	29.97	0.2904	0.32	37.42	0.145467	41.4831	26.27	0.4172	0.4		0.08		HG003_NA24149_SRR1767411	43.79	29.97	26.27	0.4002	27.34	0.3757	26.73	0.4002
HG004_NA24143_SRR1767448	50.6	34.67	0.2909	0.31	43.7239	0.135892	47.8826	30.35	0.4184	0.397		0.087		HG004_NA24143_SRR1767448	50.6	34.67	30.35	0.4012	31.56	0.3762	30.82	0.4002
NA12878	25.11	17.12	0.2904	0.32	21.7501	0.133808	23.7986	14.99	0.4192	0.3985		0.0785		NA12878	25.11	17.12	14.99	0.4031	15.64	0.3774	15.27	0.4031
Averages	42.385	29.005	0.29045	0.3175	36.5661	0.137113	40.1701	25.445	0.41705	0.398375		0.080875		Averages	42.385	29.005	25.445	0.400375	26.4625	0.375875	25.855	0.400125
Space saving of Scramble and IonCRAM for test data. The second and third columns include the BAM and CRAM file sizes in MB, respectively. In Column 4, we show the saving in flow signal achieved by Scramble in the CRAM format. In Column 5, the overall space saving achieved by Scramble in the CRAM format compared to the original BAM file. Columns 6, 7, and 8 show the IonCRAM file size, percent savi…														Space saving of IonCRAM using different options: Columns 4, 6, and 8 show the file sizes after compression using the options xz, gzip, and Zstd, respectively. Columns 5, 7, and 9 show the percentage space saving with the options xz, gzip, and Zstd, respectively.

## Sheet: Extra_Experiments_F
	Table: Extra Experimental Results
	Extra experiments: The second column includes IonCRAM compression results. The third column includes the IonCRAM where the median flow signal is used. The 4th and 5th columns include the results for using genozip using lossless option. The 6th and 7th column include the binning option of genozip. The last columns include the binning option of IonCRAM.
	Extra Experiments
	File	IonCRAM %saving of flow signal compared to BAM	IonCRAM %saving using Median	Genozip (GB)	%Saving Genozip compared to BAM	Genozip (Optimized Binning)	%Saving Genozip binning compared to BAM	IonCRAM Binning	%Saving IonCRAM binning compared to BAM
				Gene Panels
	GP1.bam	0.4473	0.453729	0.749827	0.264875	0.482176	0.527278	0.472852	0.536419
	GP2.bam	0.4491	0.45623	0.776022	0.267904	0.501207	0.527163	0.48854	0.539113
	GP3.bam	0.4489	0.454311	1.05183	0.264454	0.674162	0.528558	0.659651	0.538706
	GP4.bam	0.4496	0.457829	0.723279	0.26196	0.462712	0.527845	0.45398	0.536755
	GP5.bam	0.4491	0.45562	1.0575	0.265624	0.675872	0.530644	0.666552	0.537116
	GP6.bam	0.4495	0.455531	1.00904	0.263471	0.645767	0.528637	0.636764	0.535209
	GP7.bam	0.4514	0.462344	1.02965	0.264539	0.652205	0.534139	0.647291	0.537649
	GP8.bam	0.4532	0.465532	1.01887	0.261687	0.642959	0.534088	0.632474	0.541686
	GP9.bam	0.4517	0.461006	1.52769	0.265533	0.961932	0.537533	0.961126	0.53792
	GP10.bam	0.4537	0.469244	1.53308	0.266469	0.95703	0.542091	0.960072	0.540636
	GP11.bam	0.4567	0.469789	0.241103	0.912644	1.26008	0.543449	1.26702	0.540936
Average	Averages	0.450927	0.460106	0.974354	0.32356	0.719646	0.532857	0.713302	0.538377
				In house Exomes
	WES1	0.4497	0.453921	41.9199	0.218495	25.8041	0.518939	25.2013	0.530177
	WES2	0.4518	0.46196	43.7571	0.273741	27.5298	0.543075	27.1616	0.549185
	WES3	0.4594	0.468603	38.5072	0.328323	24.7377	0.568504	24.4271	0.573922
Average	Averages	0.453633	0.461495	41.3948	0.27352	26.0238	0.543506	25.5967	0.551095
				Public Standrad Exomes
	HG002_NA24385_SRR1767406	0.4134	0.421243	38.5019	0.230577	24.1664	0.517058	23.8829	0.522724
	HG003_NA24149_SRR1767411	0.4172	0.425902	33.7166	0.230038	21.2832	0.513971	20.8953	0.522829
	HG004_NA24143_SRR1767448	0.4184	0.426628	39.0605	0.228053	24.5516	0.514791	24.1589	0.522552
	NA12878	0.4192	0.430799	19.2981	0.231456	12.3102	0.509748	11.9518	0.524021

## Sheet: SummaryTimeRAMWithFigures
	Summary of Compression Times and RAM
	Data Set	Time in seconds							Data Set	RAM (GB)
	Gene Panels	n1	n4	n8	n16	n24	n32		Gene Panels	n1	n4	n8	n16	n24	n32
	IonCRAM XZ	710.745	215.377	129.494	84.5527	73.7836	59.3518		IonCRAM XZ	2.47	7.00545	9.34091	14.2491	16.8873	23.2482
	IonRAM ZSTD	641.165	184.451	112.393	70.3182	60.19	54.2345		IonRAM ZSTD	3.70745	10.9273	14.4309	22.9627	26.5682	31.5936
	IonCRAM gzip	582.277	161.744	97.4191	60.4155	52.4391	39.45		IonCRAM gzip	2.26455	5.01818	7.71364	11.5	14.5709	17.6655
	Scramble	210.995	84.3982	69.5809	60.6791	58.0209	55.9664		Scramble	1.07509	1.19455	1.85455	3.19636	4.69364	6.08091
	InhouseExomes	Time in Minutes							InhouseExomes
		n1	n4	n8	n16	n24	n32			n1	n4	n8	n16	n24	n32
	IonCRAM XZ	173.609	52.6087	30.3707	22.4971	17.6735	18.0136		IonCRAM XZ	4.21667	8.21667	16.4667	31.5	39.2	50.6333
	IonRAM ZSTD	141.967	47.2667	28.5667	18.4	16	15.0667		IonRAM ZSTD	7.58667	18.8667	28.3333	63.83	90.2667	102.933
	IonCRAM gzip	113.459	33.3703	20.2617	13.6769	10.5202	10.4986		IonCRAM gzip	3.22333	6.6	10.7	14.5333	17.9333	20.1167
	Scramble	86.51	27.0344	18.3631	15.4012	15.1257	15.3283		Scramble	0.918	1.02	1.62333	3.16	4.32667	5.81667
	PublicExomes	n1	n4	n8	n16	n24	n32		PublicExomes	n1	n4	n8	n16	n24	n32
	IonCRAM XZ	141.058	42.7448	24.331	18.421	15.0342	15.227		IonCRAM XZ	3.54	8.1	16.35	31.275	39.1875	45.8458
	IonRAM ZSTD	134.16	39.925	22.275	13.98	14.5	13.8075		IonRAM ZSTD	7.3525	17.25	34.35	67.925	82.26	91.3825
	IonCRAM gzip	79.4042	22.2119	11.3553	8.19646	7.07304	6.73525		IonCRAM gzip	3.075	6.2	10.29	15.46	18.125	19.3
	Scramble	59.8139	18.6918	13.1132	11.1033	11.0634	11.1466		Scramble	0.963	1.07	1.73	2.92	4.375	5.51
	Summary of Decompression Times and RAM
	Data Set	Time in seconds							Data Set	RAM (GB)
	Gene Panels	n1	n4	n8	n16	n24	n32		Gene Panels	n1	n4	n8	n16	n24	n32
	IonCRAM XZ	222.505	67.35	42.1264	30.3609	27.0227	26.5364		IonCRAM XZ	1.51364	3.53182	4.81364	7.92273	9.82818	13.0827
	IonRAM ZSTD	216.489	65.5361	40.9863	29.6564	26.1764	23.5536		IonRAM ZSTD	0.650864	1.51868	2.06986	3.36409	4.37225	6.38
	IonCRAM gzip	191.964	64.3945	38.9891	29.09	23.8291	22.8573		IonCRAM gzip	1.33909	3.42549	4.04729	5.48904	6.50273	7.72384
	Scramble	125.596	57.0891	30.7245	17.9345	14.42	13.3764		Scramble	0.918231	1.04728	1.58993	2.13378	2.81881	3.53549
	Inhouse Exomes	Time in Minutes							Inhouse Exomes
		n1	n4	n8	n16	n24	n32			n1	n4	n8	n16	n24	n32
	IonCRAM XZ	123.741	36.3156	21.6748	15.3387	12.1589	11.9352		IonCRAM XZ	1.73333	4.53333	6.62	10.5	12.2	14.6833
	IonRAM ZSTD	109.242	32.0633	19.1441	13.6103	10.6496	9.4		IonRAM ZSTD	0.901333	2.35733	3.4424	5.46	6.344	8.43
	IonCRAM gzip	91.3186	24.0312	13.7844	10.396	8.13217	7.95161		IonCRAM gzip	1.64	4.52333	5.45	7.82	8.11	9.68333
	Scramble	46.4165	21.0984	16.2295	9.01642	6.17025	4.66933		Scramble	1.17058	1.31526	1.58671	2.24572	3.00685	4.09108
	PublicExomes	n1	n4	n8	n16	n24	n32		PublicExomes	n1	n4	n8	n16	n24	n32
	IonCRAM XZ	97.4596	28.6646	17.0452	11.63	9.58716	10.025		IonCRAM XZ	1.55	4.135	6.555	9.325	11.525	14.75
	IonRAM ZSTD	89.4068	26.2961	15.6255	10.6328	8.80433	8.3625		IonRAM ZSTD	1.36029	2.72638	4.08086	5.97286	7.64093	10.23
	IonCRAM gzip	89.075	25.9105	16.0345	10.5465	8.54871	9.05987		IonCRAM gzip	1.5625	4.1425	5.19	7.3625	8.11	9.515
	Scramble	39.8495	18.1134	13.9334	7.74078	5.28667	4.13506		Scramble	1.05007	1.17852	2.00333	2.43	3.26333	4.15224

## Sheet: Detailed_Time_and_Ram_F
	IonCRAM Compression using XZ
	Data Set	Time in seconds							RAM (GB)
		n1	n4	n8	n16	n24	n32		n1	n4	n8	n16	n24	n32
	GP1	599.28	181.6	109.02	69.77	63.78	50.52		2.8	6.6	9.1	13.5	16.3	22.4
	GP2	576.873	174.81	105.7	69.2	57.35	48.4		2.7	6.15	9.22	14.05	17.1	24.9
	GP3	665.973	201.81	121.11	75.8	69.17	56.24		2.67	6.6	9.2	13.9	16.8	22.8
	GP4	558.162	169.14	97.49	57.66	48.93	40.09		2.8	7.2	9.23	13.7	16.5	22.7
	GP5	670.659	203.23	123.55	80.23	68.48	56.15		2.1	7.1	9.1	13.9	16.8	24.5
	GP6	685.575	207.75	125.76	81.51	76.31	55.41		2.3	7.2	9.3	14.01	16.75	22.85
	GP7	697.851	211.47	127.94	81.92	74.8	53.92		2.4	7.3	9.2	14.7	17.1	23.2
	GP8	656.106	198.82	123.26	79.92	71.48	51.02		2.2	7.2	9.35	14.68	16.9	22.9
	GP9	830.676	251.72	144.29	103.03	90.71	71.66		2.3	7.21	9.6	14.5	16.86	23.1
	GP10	872.355	264.35	166.68	112.16	93.6	72.16		2.1	7.2	10.1	15.1	17.2	22.4
	GP11	1004.68	304.45	179.63	118.88	97.01	87.3		2.8	7.3	9.35	14.7	17.45	23.98
	Averages	710.745	215.377	129.494	84.5527	73.7836	58.4427		2.47	7.00545	9.34091	14.2491	16.8873	23.2482
		Time in Minutes
	SGP2017-00968	182.861	55.4123	33.2635	25.3203	20.0805	19.9833		3.95	8.3	16.2	31.2	40.3	50.8
	SGP2017-01071	177.475	53.7802	31.1193	23.3163	18.2402	18.161		4.1	8.25	16.9	32.4	39.7	52.4
	SGP2017-02135	160.491	48.6335	26.7293	18.8547	14.6998	14.2		4.6	8.1	16.3	30.9	37.6	48.7
	Averages	173.609	52.6087	30.3707	22.4971	17.6735	17.4481		4.21667	8.21667	16.4667	31.5	39.2	50.6333
	HG002_NA24385	167.907	50.881	26.9165	22.0038	17.964	17.1		3.98	8.2	17.1	32.3	40.3	49.5
	HG003_NA24149	148.218	44.9147	26.0967	18.464	15.7913	15.8468		3.87	8.01	15.9	31	38.5	44.7
	HG004_NA24143	164.255	49.7742	29.4312	21.9567	18.086	18.01		3.11	8.2	17.5	31.6	41.1	48.5
	NA12878	83.8503	25.4092	14.8798	11.2593	8.29533	8.05		3.2	7.99	14.9	30.2	36.85	40.6833
	Averages	141.058	42.7448	24.331	18.421	15.0342	14.7517		3.54	8.1	16.35	31.275	39.1875	45.8458
	IonCRAM Decompression using XZ
	Data Set	Time in seconds							RAM (GB)
		n1	n4	n8	n16	n24	n32		n1	n4	n8	n16	n24	n32
	GP1	163	52.4	32.86	24.34	23.93	22.04		1.2	3.22	4.89	7.8	9.8	12.81
	GP2	165.648	49.3	32.04	23.78	23.01	22.21		1.3	2.73	4.62	7.35	9.75	12.53
	GP3	212.755	63.32	40.17	30.94	28.8	28.11		1.7	3.8	5.1	7.9	10.1	13.1
	GP4	152.477	45.38	29.01	20.92	16.24	17.42		1.6	3.78	4.9	7.8	9.8	12.9
	GP5	212.419	63.22	37.69	26.87	21.84	21.9		1.75	3.65	4.87	7.7	9.2	12.3
	GP6	164	57.82	36.44	25.1	20.11	20.08		1.6	3.6	4.5	7.3	9.2	12.2
	GP7	203.847	60.85	39.63	26.32	21.88	20.11		1.1	3.45	4.6	8.1	9.8	13.1
	GP8	198.488	59.25	38.81	26.41	23.62	22.11		1.3	3.5	4.87	8.2	9.76	13.2
	GP9	284.918	85.05	52.62	36.76	32.77	32.96		1.4	3.65	5.9	8.1	10.2	13.87
	GP10	303	89.25	54.2	40.53	37.02	37.06		1.6	3.6	4.5	8.4	10.3	13.5
	GP11	387	115.01	69.92	52	48.03	47.9		2.1	3.87	4.2	8.5	10.2	14.4
	Averages	222.505	67.35	42.1264	30.3609	27.0227	26.5364		1.51364	3.53182	4.81364	7.92273	9.82818	13.0827
		Time in Minutes
	SGP2017-00968	128.35	37.513	22.0032	16.3037	13.7647	13.5527		1.7	4.7	6.76	10.6	12.3	14.9
	SGP2017-01071	130.371	38.3443	23.4738	15.8693	12.2683	12.344		1.8	4.5	6.6	10.5	12.2	14.85
	SGP2017-02135	112.504	33.0893	19.5473	13.8432	10.4437	9.909		1.7	4.4	6.5	10.4	12.1	14.3
	Averages	123.741	36.3156	21.6748	15.3387	12.1589	11.9352		1.73333	4.53333	6.62	10.5	12.2	14.6833
	HG002_NA24385	114.189	33.585	20.0218	13.3827	11.3363	11.1582		1.6	4.3	6.85	10.3	12.3	15.7
	HG003_NA24149	103.841	30.5413	17.6405	11.9085	10.1173	10.245		1.6	4.01	6.56	9.2	11.9	14.5
	HG004_NA24143	116.927	34.3902	20.1738	13.5693	11.523	11.3277		1.5	4.28	6.71	9.7	12.1	14.9
	NA12878	54.8822	16.1418	10.3446	7.65932	5.37198	7.36933		1.5	3.95	6.1	8.1	9.8	13.9
	Averages	97.4596	28.6646	17.0452	11.63	9.58716	10.025		1.55	4.135	6.555	9.325	11.525	14.75
	IonCRAM Compression using Gzip
	Data Set	Time in seconds							RAM (GB)
		n1	n4	n8	n16	n24	n32		n1	n4	n8	n16	n24	n32
	GP1	518.724	144.09	86.26	52.24	50.34	33.09		2.1	4.76	7.2	11.1	14.3	17.4
	GP2	511.776	142.16	83.61	48.31	46.63	41.3		2.23	4.9	7.1	11.1	14.34	17.3
	GP3	536.364	148.99	87.87	60.18	51.44	36.28		2.2	4.9	7.3	11.26	14.4	17.3
	GP4	478.944	133.04	78.25	44.34	40.01	29.47		2.1	4.87	7.2	11.3	14.42	17.35
	GP5	540.216	150.06	98.99	60.77	44.62	41.61		2.2	4.76	7.4	11.3	14.38	17.43
	GP6	582.516	161.81	97.59	61.18	45.21	42.4		2.21	4.33	7.67	11.56	14.45	17.5
	GP7	577.476	160.41	93.58	56.86	50.65	34.59		2.1	4.28	7.88	11.61	14.7	17.76
	GP8	564.516	156.81	92.49	52.23	50.13	34.58		2.37	5.1	7.9	11.78	14.8	17.87
	GP9	637.704	177.14	107.58	67.97	62.67	43.11		2.43	5.6	8.1	11.89	14.79	17.91
	GP10	679.104	188.64	116.69	79.3	68.08	43.3		2.47	5.8	8.4	12.2	14.75	18.4
	GP11	777.708	216.03	128.7	81.19	67.05	54.22		2.5	5.9	8.7	11.4	14.95	18.1
	Averages	582.277	161.744	97.4191	60.4155	52.4391	39.45		2.26455	5.01818	7.71364	11.5	14.5709	17.6655
		Time in Minutes
	SGP2017-00968	116.096	34.146	21.2542	13.7898	11.3232	11.2748		3.4	6.8	10.9	14.9	18.3	21.2
	SGP2017-01071	125.236	36.8342	21.5333	14.745	11.0222	10.7985		3.3	6.6	10.7	14.6	17.8	19.95
	SGP2017-02135	99.0443	29.1307	17.9975	12.496	9.21517	9.42233		2.97	6.4	10.5	14.1	17.7	19.2
	Averages	113.459	33.3703	20.2617	13.6769	10.5202	10.4986		3.22333	6.6	10.7	14.5333	17.9333	20.1167
	HG002_NA24385	84.6976	22.2888	14.4922	10.2802	8.58483	8.34683		3.2	6.4	10.5	15.8	18.3	20.1
	HG003_NA24149	76.1482	20.039	11.5812	8.719	7.26017	7.4815		3.1	6.2	10.2	15.4	18.1	19.4
	HG004_NA24143	86.9009	22.8687	12.9557	9.235	8.018	7.81367		3.2	6.3	10.36	15.75	18.2	19.1
	NA12878	69.87	23.651	6.39217	4.55167	4.42917	3.299		2.8	5.9	10.1	14.89	17.9	18.6
	Averages	79.4042	22.2119	11.3553	8.19646	7.07304	6.73525		3.075	6.2	10.29	15.46	18.125	19.3
	IonCRAM Deompression using Gzip
	Data Set	Time in seconds							RAM (GB)
		n1	n4	n8	n16	n24	n32		n1	n4	n8	n16	n24	n32
	GP1	159	51.51	31.55	25.05	22.35	18.33		0.98	3.4	3.9	4.4061	5.8	6.5
	GP2	157	48.1	30.56	22.34	21.14	21.14		1	3.3504	3.96011	5.06166	6.1	7.07478
	GP3	207	62.62	39.57	29.55	27.75	27.86		1.3	3.34	3.98	5.16	6.23	7.95
	GP4	146	44.28	27.04	19.34	15.13	15.33		1.4	3.2	4.1	5.5	6.12	7.8
	GP5	199	60.14	36.57	25.75	20.34	20.54		1.4	3.4	4.13	5.56	6.13	7.65
	GP6	161	56.73	35.35	24.03	19.23	18.64		1.3	3.51	3.99	5.6	6.65	7.9
	GP7	196	59.73	38.57	25.24	20.95	21.94		1.4	3.6	4.1	5.7	6.76	7.95
	GP8	191	58.15	37.77	25.04	22.53	22.45		1.4	3.55	4.04	5.65	6.78	7.88
	GP9	220.1	83.68	45.5	35.35	27.2	25.6		1.45	3.23	4.1	5.78	6.8	8.05
	GP10	230.3	89.2	51.2	43.1	30.3	28.4		1.5	3.48	4.06	5.9	7.06	8.1
	GP11	245.2	94.2	55.2	45.2	35.2	31.2		1.6	3.62	4.16011	6.06166	7.1	8.10748
	Averages	191.964	64.3945	38.9891	29.09	23.8291	22.8573		1.33909	3.42549	4.04729	5.48904	6.50273	7.72384
		Time in Minutes
	SGP2017-00968	94.6257	24.9015	14.3878	11.4432	9.19633	8.69117		1.65	4.6	5.65	7.9	8.2	9.9
	SGP2017-01071	95.2894	25.0762	14.08	10.6337	8.07933	8.126		1.67	4.56	5.4	7.86	8.12	9.7
	SGP2017-02135	84.0408	22.116	12.8853	9.11117	7.12083	7.03767		1.6	4.41	5.3	7.7	8.01	9.45
	Averages	91.3186	24.0312	13.7844	10.396	8.13217	7.95161		1.64	4.52333	5.45	7.82	8.11	9.68333
	HG002_NA24385	98.5	30.2	18.9362	12.4762	10.1058	10.3338		1.62	4.3	5.3	7.8	8.6	9.96
	HG003_NA24149	94.2	28.3	16.5653	10.8403	9.19833	9.18133		1.53	4.2	5.2	7.2	7.9	9.4
	HG004_NA24143	102.3	29.9	19.1905	12.2763	10.1708	10.031		1.6	4.27	5.27	7.55	8.3	9.6
	NA12878	61.3	15.2418	9.44583	6.59317	4.71983	6.69333		1.5	3.8	4.99	6.9	7.64	9.1
	Averages	89.075	25.9105	16.0345	10.5465	8.54871	9.05987		1.5625	4.1425	5.19	7.3625	8.11	9.515
	Scramble Compression
	Data Set	Time in seconds							RAM (GB)
		n1	n4	n8	n16	n24	n32		n1	n4	n8	n16	n24	n32
	GP1	168.9	67.56	56.43	46.09	45.78	44.38		0.954	1.06	1.73	3.29	4.76	6.61
	GP2	168.4	67.36	61.24	46.09	45.08	47.58		0.963	1.07	1.8	3.31	4.64	5.83
	GP3	201.525	80.61	69.38	58.44	55.73	55.03		1.008	1.12	1.97	3.28	4.72	6.07
	GP4	168.125	67.25	50.7	46.39	45.89	42.68		1.098	1.22	1.75	3.13	5.02	5.85
	GP5	204.525	81.81	67.66	58.91	56.54	57.84		1.026	1.14	1.74	3.25	4.96	6.35
	GP6	199.5	79.8	65.25	58.42	57.63	49.11		1.233	1.37	1.79	3.19	4.48	6.15
	GP7	202.25	80.9	66.56	58.44	56.34	51.01		1.062	1.18	1.84	3.24	4.63	6.1
	GP8	198.275	79.31	66.77	59.64	57.04	50.41		1.071	1.19	1.95	3.2	4.7	6.28
	GP9	251.5	100.6	80.12	73.7	70.6	69.38		1.143	1.27	1.88	3.01	4.49	5.77
	GP10	253.75	101.5	84.1	76.31	67.77	68.79		1.179	1.31	1.94	3.08	4.65	5.86
	GP11	304.2	121.68	97.18	85.04	79.83	79.42		1.089	1.21	2.01	3.18	4.58	6.02
	Averages	210.995	84.3982	69.5809	60.6791	58.0209	55.9664		1.07509	1.19455	1.85455	3.19636	4.69364	6.08091
		Time in Minutes
	SGP2017-00968	84.8187	26.5058	17.866	14.9832	14.7463	15.0133		0.954	1.06	1.59	3.19	4.44	6.06
	SGP2017-01071	89.5088	27.9715	19.0752	15.966	15.6287	15.81		0.882	0.98	1.63	3.28	4.25	5.85
	SGP2017-02135	85.2027	26.6258	18.1482	15.2543	15.0022	15.1615		0.918	1.02	1.65	3.01	4.29	5.54
	Averages	86.51	27.0344	18.3631	15.4012	15.1257	15.3283		0.918	1.02	1.62333	3.16	4.32667	5.81667
	HG002_NA24385	71.0629	22.2072	15.2857	13.1508	13.122	13.2055		0.999	1.11	2.14	2.91	4.57	5.92
	HG003_NA24149	62.4437	19.5137	13.5352	11.4662	11.5867	11.6415		0.954	1.06	1.57	2.89	4.41	5.31
	HG004_NA24143	69.6373	21.7617	15.6715	12.8695	12.7667	12.8855		0.99	1.1	1.89	3.01	4.4	5.71
	NA12878	36.1115	11.2848	7.9605	6.92683	6.77817	6.85383		0.909	1.01	1.32	2.87	4.12	5.1
	Averages	59.8139	18.6918	13.1132	11.1033	11.0634	11.1466		0.963	1.07	1.73	2.92	4.375	5.51
	Scramble Decompression
	Data Set	Time in seconds							RAM
		n1	n4	n8	n16	n24	n32		n1	n4	n8	n16	n24	n32
	GP1	86.79	39.45	22.27	13.65	12.15	11.64		0.88	1.15993	1.75638	2.14935	2.84825	3.39628
	GP2	89.232	40.56	22.49	13.76	12.04	11.74		0.871331	0.979024	1.5036	2.02459	2.69647	3.35652
	GP3	117.7	53.5	28.91	16.77	13.76	12.95		0.837465	0.940972	1.73629	2.19153	2.82443	3.53103
	GP4	85.69	38.95	22.18	13.35	11.45	11.14		0.973215	1.0935	1.75132	2.13127	2.62637	3.30163
	GP5	116.82	53.1	28.39	16.57	13.76	12.75		0.909909	1.02237	1.24402	2.16786	2.94653	3.55271
	GP6	111.276	50.58	27.41	16.26	13.15	12.55		0.883396	0.99258	1.72131	2.2109	2.7657	3.47925
	GP7	116.6	53	28.21	16.56	12.95	12.15		0.899986	1.01122	1.74678	2.18037	2.66673	3.70817
	GP8	111.298	50.59	27.01	16.37	13.05	12.25		0.757144	0.850724	1.18	2.05191	2.81976	3.40452
	GP9	166.958	75.89	39.55	22.49	16.96	15.56		0.886088	0.995604	1.54942	2.19933	2.84243	3.81712
	GP10	165.858	75.39	39.95	22.48	18.07	16.06		1.09807	1.23379	1.51163	2.03014	3.01512	3.69128
	GP11	213.334	96.97	51.6	29.02	21.28	18.35		1.10394	1.24038	1.7885	2.1343	2.95515	3.65193
	Averages	125.596	57.0891	30.7245	17.9345	14.42	13.3764		0.918231	1.04728	1.58993	2.13378	2.81881	3.53549
		Time in Minutes
	SGP2017-00968	45.5469	20.7032	15.9255	8.8475	6.03917	4.58667		1.11286	1.2504	1.23964	2.18251	3.10185	4.06492
	SGP2017-01071	47.2861	21.4937	16.5336	9.18533	6.30133	4.752		1.2283	1.38011	1.93379	2.30892	2.91186	4.11725
	SGP2017-02135	41.4011	18.8187	14.4759	8.04217	5.6315	4.2675		0.967626	1.08722	1.36977	2.09664	2.81721	3.89532
	Averages	46.4165	21.0984	16.2295	9.01642	6.17025	4.66933		1.17058	1.31526	1.58671	2.24572	3.00685	4.09108
	HG002_NA24385	40.6314	18.4688	14.2068	7.89267	5.36583	4.302		1.07296	1.20557	2.18	2.54	3.45	4.26949
	HG003_NA24149	36.6958	16.6799	12.8307	7.12817	4.89233	3.72367		1.02725	1.15	1.9	2.3	3.1	4.06096
	HG004_NA24143	42.2213	19.1915	14.7627	8.2015	5.60183	4.3795		1.05	1.18	1.93	2.45	3.24	4.12627
	NA12878	20.8331	9.46959	7.2843	4.04683	2.775	2.27767		1.01	1.01	1.87291	2.1	3.00361	4.11
	Averages	39.8495	18.1134	13.9334	7.74078	5.28667	4.13506		1.05007	1.17852	2.00333	2.43	3.26333	4.15224
	IonCRAM Compression using Zstd
	Data Set	Time in seconds							RAM (GB)
		n1	n4	n8	n16	n24	n32		n1	n4	n8	n16	n24	n32
	GP1	573.674	170.3	102.32	61.2	53.2	45.23		4.2	10.3	14.2	22.3	25.3	28.34
	GP2	523.3	149.2	94.2	58.2	47.3	41.2		3.98	9.6	14.5	24.5	27.1	31.32
	GP3	601.3	173.4	105.4	61.2	56.8	49.54		4.02	10.3	14.41	22.45	26.4	31.09
	GP4	523.5	152.3	88.3	45.3	40.3	36.3		4.18	11.2	14.46	21.95	26.23	30.02
	GP5	571.2	159.2	100.4	68.2	51.2	45.2		3.192	11.1	14.1	21.74	26.02	32.98
	GP6	640.2	191.206	112.3	70.1	62.2	55.2		3.35	11.2	14.2	22.6	26.1	32.87
	GP7	599.738	179.2	103.2	67.3	60,1	53.2		3.5	11.38	14.23	23.2	27.1	33.21
	GP8	579.2	165.45	99.4	61.2	57.3	52.54		3.45	11.23	14.54	23.3	27.2	33.32
	GP9	732.2	193.2	118.2	97.3	70.2	65.4		3.46	11.24	14.7	23.25	26.5	31.04
	GP10	798.3	214.3	142.4	85.2	73.2	68.87		3.19	11.24	15.1	24.1	27.1	31.04
	GP11	910.2	281.2	170.2	98.3	90.2	83.9		4.26	11.41	14.3	23.2	27.2	32.3
	Averages	641.165	184.451	112.393	70.3182	60.19	54.2345		3.70745	10.9273	14.4309	22.9627	26.5682	31.5936
		Time in Minutes
	SGP2017-00968	175.3	51.2	30.2	22.3	18.8	17.4		7.12	19.1	29.3	62.3	91.2	102.3
	SGP2017-01071	102.3	48.2	28.2	17.3	16.7	15.82		7.43	18.3	27.2	64.3	92.3	103.3
	SGP2017-02135	148.3	42.4	27.3	15.6	12.5	11.98		8.21	19.2	28.5	64.89	87.3	103.2
	Averages	141.967	47.2667	28.5667	18.4	16	15.0667		7.58667	18.8667	28.3333	63.83	90.2667	102.933
	HG002_NA24385	154.698	48.4	24.2	16.3	17.2	16.56		8.3	17.2	37.4	70.3	86.5	95.43
	HG003_NA24149	143.889	42.3	24.6	14.5	14.6	14.21		7.9	17.1	32.4	67.3	82.34	93.3
	HG004_NA24143	155.811	46.9	26.8	16.92	17.8	16.9		6.67	17.4	36.3	68.4	88.4	94.5
	NA12878	82.2432	22.1	13.5	8.2	8.4	7.56		6.54	17.3	31.3	65.7	71.8	82.3
	Averages	134.16	39.925	22.275	13.98	14.5	13.8075		7.3525	17.25	34.35	67.925	82.26	91.3825
	IonCRAM Decompression using Zstd
	Data Set	Time in seconds							RAM (GB)
		n1	n4	n8	n16	n24	n23		n1	n4	n8	n16	n24	n32
	GP1	159.963	51.4236	32.2477	25.04	22.35	19.4		0.516	1.3846	2.1027	3.2	4.9	6.3
	GP2	157.455	46.8617	30.4554	23.04	21.45	18.54		0.559	1.1739	1.9866	3.4	5.2	7.3
	GP3	207.142	61.6493	39.1101	29.78	28.36	25.75		0.731	1.634	2.193	3.397	4.343	6.3
	GP4	144.031	42.8664	27.4032	19.53	15.52	13.54		0.688	1.6254	2.107	3.354	4.214	6.78
	GP5	206.382	61.4233	36.6189	26.45	20.94	18.36		0.7525	1.5695	2.0941	3.311	3.956	5.34
	GP6	160.581	56.6145	35.6803	24.64	19.64	16.78		0.688	1.548	1.935	3.139	3.87	5.2
	GP7	200.824	59.9475	39.0422	25.84	21.63	18.82		0.473	1.4835	1.978	3.483	4.214	6.32
	GP8	191.351	57.1197	37.4146	25.26	22.95	19.2		0.559	1.505	2.0941	3.526	4.1968	6.12
	GP9	278.188	83.0413	51.3772	36.28	31.65	28.9		0.602	1.5695	2.537	3.483	4.386	6.56
	GP10	299.616	88.2533	53.5947	39.57	37.07	34.5		0.688	1.548	1.935	3.612	4.429	6.89
	GP11	375.85	111.696	67.9055	50.79	46.38	45.3		0.903	1.6641	1.806	3.1	4.3	7.1
	Averages	216.489	65.5361	40.9863	29.6564	26.1764	23.5536		0.650864	1.51868	2.06986	3.36409	4.37225	6.38
		Time in Minutes
	SGP2017-00968	108.54	31.7232	18.6072	13.9473	11.5052	10.3		0.884	2.444	3.5152	5.512	6.396	9.1
	SGP2017-01071	117.643	34.6009	21.1822	14.3883	11.0178	10.9		0.936	2.34	3.432	5.46	6.344	8.23
	SGP2017-02135	101.544	29.8658	17.6431	12.4952	9.42583	9.1		0.884	2.288	3.38	5.408	6.292	7.98
	Averages	109.242	32.0633	19.1441	13.6103	10.6496	9.4		0.901333	2.35733	3.4424	5.46	6.344	8.43
	HG002_NA24385	106.35	31.2793	18.6473	12.5132	10.5163	9.6		0.944	2.537	4.012	6.018	7.611	10.8
	HG003_NA24149	96.4981	28.3818	16.3932	10.9595	9.49283	9.12		0.944	2.419	3.9235	5.61	7.089	10.3
	HG004_NA24143	107.346	31.5724	18.5209	12.6385	10.4252	10.04		0.885	2.478	3.89	5.89	7.257	10.4
	NA12878	47.4335	13.951	8.94059	6.42	4.783	4.69		0.885	2.3305	3.599	5.251	6.962	9.4
	Averages	89.4068	26.2961	15.6255	10.6328	8.80433	8.3625		0.9145	2.44112	3.85613	5.69225	7.22975	10.23
